# Supplementary material for: SpheroScan: a user-friendly deep learning tool for spheroid image analysis
Source: Gigascience. 2023 Oct 27;12:giad082. doi: 10.1093/gigascience/giad082 (PMC10603766; doi:10.1093/gigascience/giad082)
Supplement: giad082_Supplemental_Files [file giad082_supplemental_files.zip]

Archive with 2 entries (2 files):
- figGallery_suppl_20230807.pdf
- supplementary_AHG.docx
